# Supplementary material for: Gender-related disparities in the frequencies of PD-1 and PD-L1 positive peripheral blood T and B lymphocytes in patients with alcohol-related liver disease: a single center pilot study
Source: PeerJ. 2021 Jan 20;9:e10518. doi: 10.7717/peerj.10518 (PMC7825365; doi:10.7717/peerj.10518)
Supplement: File S2 [file peerj-09-10518-s002.xlsx]

## Sheet: Arkusz1
Pts name	Gender	Age	CRP	WBC	NEU	LYMF	NLR	RBC	HGB	PLT	MPV	varices	ascites	encephalopathy	creatinine	ALT	AST	GGTP	ALP	bilirubin	albumin	INR	mDF_32	mDF	MELD	CTP	CD3PD1	CD4PD1	CD8PD1	CD19PD1	CD3PDL1	CD4PDL1	CD8PDL1	CD19PDL1	ALD	non-survival
	0	54	3.18	9.8	7.97	1.09	7.31	5.22	17.3	234	6.9	1	0	0	0.9	123	138	152	70	1.1	4.08	0.97	0	1.1	7	1	10.84	99.4	26.12	10.41	4.69	18.77	1.38	18.84	1	0
	0	50	133.03	24.26	21.12	1.51	13.99	3.25	12.6	393	6.6	0	1	0	0.9	28	42	217	86	1.2	2.13	1.66	0	16.48	13	2	17.44	24.27	4.59	10.31	7.06	16.94	2.77	31.4	1	0
	1	42	5.66	6.16	4.21	1.03	4.09	2.53	8.4	43	8.2	1	1	0	0.8	47	245	169		18.4	2.27	3.34	1	133.87	31	3	5.63	7.69	3.9	0.12	1.19	1.89	0.8	0.45	1	1
	1	60	35	4.81	3.61	0.51	7.08	3.8	13.5	175	6.9	1	1	0	0.4	33	126	682	106	2.2	3.81	1.44	0	18.3	13	2	24.49	0.74	7.61	1.82	1.13	1.51	1.32	1.9	1	0
	1	57	37	4.48	3.47	0.53	6.55	3.71	12.1	60	8.5	1	1	0	2	46	77	281	140	1.4	2.77	1.18	0	3.48	16	2	8.23	1.04	7.62	0.01	1.88	2.96	0.96	2.23	1	1
	1	34	1.51	5.43	2.64	1.82	1.45	4.32	13.8	201	7.7	0	0	0	0.6	181	97	1630	95	2.9	3.58	0.97	0	1.9	10	1	17.7	29.6	78.32	20.37	0.87	0.93	1.23	0.51	1	0
	0	28	33.15	11.46	9.06	1.52	5.96	2.79	9.3	236	8.1	1	1	0	0.6	48	162	218	111	16.4	2.48	2.03	1	62.86	25	3	20.4	29.88	65.89	24.84	3.83	4.93	4.71	5.06	1	0
	1	60	81.89	11.93	10.21	0.67	15.24	2.93	9.9	128	7.1	1	1	0	1.4	95	139	63	124	5.6	1.89	1.71	0	35.5	22	3	26.45	34.5	73.94	16.64	0.4	0.35	0.23	1.13	1	0
	1	41		15.89	11.89	2.54	4.68	3.41	11.2	218	6.5	0	0	0	0.6	121	303	1011	610	5.7	3.38	1.48	0	23.64	17	2	17.15	28.93	87.73	8.79	0.25	0.44	0.12	0.01	1	0
	1	59	6.2	4.55	2.71	1.28	2.12	3.87	12.7	55	9.5	1	1	1	1.2	19	27	227	95	2.8	2.95	1.73	1	33.62	20	3									1	0
	0	25	2.17	7.87	4.86	2.23	2.18	4.77	16.2	199	6.9	0	0	0	1.2	318	293	556	123	6.2	3.95	1.15	0	7.12	17	2	10.72	14.42	10.13	4.86	0.28	0.59	0.14	0.49	1	0
	1	64	40.15	7.9	5.47	1.45	3.77	2.96	11.4	158	8.3	1	1	0	0.7	31	99	478	197	15.2	2.53	2	1	60.28	24	3	14.74	16.88	24.23	10.53	0.62	0.83	1.15	7.48	1	0
	0	33	1.05	6.46	3.85	1.76	2.19	4.36	12.3	136	6.1	1	0	0	0.8	35	37	295	221	1	4.7	1.12	0	0.08	6	1	24.05	35.98	25.35	5.83	0.12	0.63	1.08	0.47	1	0
	0	37	2.91	7.28	4.82	1.41	3.42	2.71	8.7	69	7.6		0	0	0.5	21	171	1653		3.2	2.9	1.33	0	13.32	14	2	0.32	0.57	0.78	10.5	0.79	0.98	1.03	2.16	1	0
	1	39	15.45	6.04	4.27	1.35	3.16	3.75	12.7	174	7.9	0	0	0	1	250	550	298		3.5	2.04	1.07	0	0.28	12	2	2.76	7.98	1.72	5.64	0.77	0.43	0.39	0.66	1	0
	0	60	28.9	5.52	3.95	1.02	3.87	2.75	9.9	157	8.8	1	0	0	0.7	55	106	371	136	2.9	3.17	1.47	0	20.38	15	2	2.17	2.71	0.59	1.2	0.19	0.11	0.55	0.77	1	0
	1	60	19.54	11.13	8.72	1.5	5.81	3.27	10.7	143	6.8	1	1	1	0.8	86	72	63	124	2.9	2.74	1.6	0	27.28	16	2	1.69	3.01	1.87	1.74	0.51	0.31	0.6	0.76	1	0
	0	49	23.9	8.63	5.81	1.44	4.03	3.88	13	425	7.5	0	0	0	0.6	30	43	444	173	1.4	2.82	1.4	0	15.4	11	1	29.16	25.11	30.64	5.65	2.76	3.91	3.62	25.09	1	0
	1	41	60.33	18.09	16.04	1.19	13.48	3.03	10.8	184	8.8		1	0	0.6	28	62	647	507	9	2	2.45	1	78	25	3	34.77	35.77	39.55	9.34	1.8	2.4	1.05	7.14	1	0
	0	67	30.86	7.94	4.91	2.48	1.98	3.84	13.2	123	7.6	1	1	0	0.5	41	74	303	142	1.8	3.4	1.6	0	26.18	14	2	16.82	13.93	12.52	2	0.41	0.34	0.31	0.27	1	0
	1	56	13.23	8.21	6.52	1.03	6.33	3.2	11.4	293	7.3	0	0	0	0.5	20	60	331	187	2	2.99	1.12	0	1.08	10	2	32.6	30.08	55.2	3.44	1.13	1.17	1.74	5.3	1	0
	0	36	12.48	4.5	2.74	1.21	2.26	3.77	13.5	246	7.3	0	1	0	0.4	30	89	415	121	0.6	3.6	0.6	0	1.06	8	2	22.45	13.29	31.38	14.63	1.52	0.59	0.24	2.72	1	0
	1	36	4.61	5.79	3.2	1.55	2.06	3.47	10	251	7.6	1	0	0	0.7	22	49	155	78	1	2.94	1.33	0	11.12	10	2	27.14	17.51	17.34	3.15	27.62	1.11	0.45	0.9	1	0
	0	57	29.61	3.31	1.5	0.96	1.56	3.02	11.2	161	8.2	1	1	0	0.6	24	99	53	99	5.7	2.44	1.77	1	38.36	19	3	18.47	20.54	23.58	4.22	7.54	0.83	1.2	1.47	1	0
	1	44	47.69	16.03	14.24	0.98	14.53	5.1	14.3	107	8.9	1	0	0	0.9	36	73	497		1	3.71	1.1	0	0.84	10	1	34.78	24.97	37.88	1.51	0.2	0.15	0.01	0.64	1	0
	1	60	22.53	9.5	7.49	1.35	5.55	3.33	12.3	193	8.8	0	1	0	0.9	24	110	671	125	1.2	3.44	1.31	0	10.4	10	2	25.45	29.05	20.14	3.82	0.32	0.57	0.21	1.49	1	0
	1	37	9.85	4.58	2.85	0.96	2.97	3.16	12.2	61	9.4	1	1	0	0.9	36	104	96	136	10.2	2.56	1.71	0	40.1	21	3	12.11	5.49	7.19	3.74	0.74	0.73	0.43	0.46	1	0
	0	54	106.9	13.55	12.52	0.46	27.22	3.85	14.3	104	8	1	1	1	2.9	80	120	780	233	34.1	2.54	2.29	1	102.44	39	3	41.05	33.45	42.91	12.07	4.58	7.18	2.83	12.2	1	1
	1	33	81.2	13.55	11.7	1.16	10.09	3.95	14.3	99	8.6	0	0	0	0.6	111	206	298		1	3.77	0.92	0	1	6	1	8.17	10.11	4.43	5.59	0.43	0.38	0.06	1.23	1	0
	1	52	50.27	7.16	5.27	0.92	5.73	2.89	11.3	107	7.3	1	1	0	0.4	34	105	77	102	13.6	2.13	2.25	1	70.64	25	3	23.38	21.1	24.19	2.68	0.46	0.87	0.47	1.02	1	0
	1	43		2.61	1.5	0.85	1.76	4.15	11	74	8.1	0	0	0	0.5	24	38	59	183	1	4.21	1.27	0	7.9	9	1	22.37	18	14.57	2.93	5.24	6.47	1.39	2.06	1	0
	0	61	48.18	8.83	6.92	0.92	7.52	3.32	12.2	153	8.3	1	1	0	0.6	57	213	397	99	19.1	2.43	2.54	1	96.38	28	3	27.14	27.6	16.19	14.62	11.44	11.94	8.88	21.01	1	0
	1	42	5.73	8.46	6.48	1.04	6.23	3.66	12.9	100	7.7	0	1	0	0.7	76	174	75	157	3.4	1.56	1.84	1	57.68	18	3	6.44	4.84	10.38	2.86	0.52	0.48	0.14	0.54	1	0
	1	60	29.98	12.51	9.32	1.37	6.8	3.52	12.2	203	7.9	1	0	0	1.1	33	191	1931	259	2.4	3.49	1.34	0	12.88	14	2	30.64	30.29	32.33	3.01	0.15	0.29	0.06	0.29	1	0
	1	37	1.59	3.95	2.86	0.73	3.92	3.94	8.9	128	7.9	0	0	0	0.7	34	70	839	66	1.9	4.13	1.26	0	8.8	8	1	22.06	19.15	21.25	5.39	0.27	0.84	1.38	0.57	1	1
	1	64	20.98	5.65	3.09	2.01	1.54	4.65	15.5	169	8.5	1	1	0	0.7	19	90	188	122	1.7	2.69	1.25	0	7.68	11	2	18.82	21.93	11.02	1.39	1.02	0.97	0.76	1.82	1	0
	1	54	38.84	6.88	4.52	1.4	3.23	2.95	10.3	110	8	1	0	1	2.1	295		417	153	20.4	2.2	2.2	1	76.98	33	3	9.34	12.06	6.56	5.14	0.06	0.08	0.07	0.01	1	0
	1	59	151.4	4.04	2.49	0.97	2.57	2.37	7.2	108	8.3	0	0	0	1.1	41	114	41	87	0.5	2.88	1.38	0	13.38	11	1	27.21	23.46	41.04	6.52	0.07	0.01	0.01	0.01	1	0
	1	51	22.04	4.67	2.83	0.67	4.22	3.25	11.5	73	9.3	1	0	1	0.6	62	81	185		5.7	2.27	1.45	0	22.26	27	3	20.71	17.7	21.8	3.33	0.05	0.01	0.09	0.11	1	1
	0	58	0.25	4.4	2.64	1.27	2.08	4.15	11.7	129	8.5	0	0	0	0.6	36	154	574	73	0.6	4.54	1.03	0	0.6	7	1	27.85	28.21	24.2	0.64	0.06	0.08	0.04	0.01	1	0
	1	47		3.47	2.03	0.85	2.39	2.91	10.4	32	11	1	1	0	0.7			589		1.6		1.82	1	40.7	12		35.44	31.45	28.48	0.73	0.11	0.13	0.1	0.34	1	0
	1	61		19.13	16.25	1.59	10.22	3.82	13.5	161	10.8	1	1	0	0.5	42	85	342	182	4.8	2.55	2.07	1	54.48	20	3	26.59	12.13	26.17	4.93	0.11	2.46	1.55	1.59	1	0
	1	64	73.44	7.18	4.19	2.1	1.99	3.75	12.6	124	8.5	0	0	0	0.8	75	166	1559	367	5.6	3.1	1.35	0	18.94	16	2	14.77	7.26	14.9	1.38	1.43	1.5	0.72	0.59	1	0
	1	31	25.45	9.37	7.23	1.25	5.78	3.28	11	166	9.8	0	0	0	0.7	192	417	2002	351	15.6	2.23	1.17	0	17.44	19	2	26.8	19.74	18.67	3.41	0.93	1.65	1.05	2.71	1	0
	1	53	13.26	6.71	4.64	1.38	3.36	3.81	12.1	99	8.8	0	0	0	0.6	90	149	1067	297	10	2.97	0.94	0	10	15	2	27.85	25.02	31.75	3.79	0.88	0.95	0.5	0.24	1	0
	0	56	4.8	5.72	3.57	1.52	2.35	3.68	12	159	8.3	0	0	0	0.5	38	80	406	216	6.3	3.85	1.54	0	29.76	18	2	10.98	9.2	30.46	3	0.32	0.38	0.01	0.01	1	0
	1	45	35.62	10.03	8.26	0.83	9.95	4.84	16.5	157	8.6	0	0	0	0.8	80	212	5604	272	5.5	3.58	1.58	0	28.96	18	2	12.25	8.27	17.92	1.7	0.34	1.11	2.32	2.92	1	0
	1	49	4.71	6.81	5.24	1.21	4.33	2.91	9.9	131	7.5	1	0	0	0.5	28	81	336	97	1.2	3.73	1.34	0	12.24	10	1	15.27	17.55	11.54	0.91	0.25	0.34	0.13	0.45	1	0
	1	40	2.41	4.69	3.66	0.49	7.47	3.5	11.8	50	8.7	0	0	0	0.8	250	400	492	92	9.5	3.85	1.57	1	34.8	20	2	22.07	21.44	21.52	1.28	0.23	0.18	0.17	0.18	1	0
	0	41	58.4	9.12	8.19	0.57	14.37	4.32	12.1	123	9.6	0	0	0	0.8	69	162	1325	411	1.4	3.53	0.99	0	1.4	8	1	15.62	12.5	21.09	12.81	1.91	2.86	1.74	3.71	1	0
	1	60	12.06	3.4	2.24	0.55	4.07	3.28	8.7	63	10	1	1	1	1	53	184	433	75	6.1	3.27	1.41	0	22.2	17	2	26.23	22.09	26.89	5.15	0.25	0.28	0.25	1.29	1	0
	1	46		10.01	8.97	0.61	14.7	3.4	11.4	132	8.7	0	0	0	0.8	232	569	390	75	1.2	3.8	0.93	0	1.2	7	1	12.03	13.05	9.93	2.63	0.14	0.23	0.23	0.35	1	0
	1	47	21.38	7.69	4.59	1.21	3.79	4.43	15	92	8.9	1	1	0	0.8	78	111	1442	156	13.1	2.98	1.8	1	50.36	23	3	27.36	23.77	36.91	3.21	0.27	0.31	0.13	0.01	1	0
	0	41	94.78	22.56	19.02	2.15	8.85	3.32	12.2	144	9.5	0	1	0	0.5	21	59	760	228	2	2.66	1.66	1	30.98	15	2	20.53	15.6	22.54	8.33	3.67	4.51	1.73	1.82	1	0
	0	53	10.68	3.23	1.55	1.12	1.38	4.11	14.3	44	9.6	1	1	0	0.8	41	94	994	157	2.1	3.94	1.22	0	8.08	11	2	5.13	2.9	6.77	0.76	0.62	0.74	0.42	0.92	1	0
	1	33	3.96	4.85	2.68	1.48	1.81	2.53	9.6	155	9.1	0	0	0	0.7	73	153	2715	408	2.9	3.56	1.02	0	2.9	6	1	12.6	17.12	15.68	5.35	0.32	0.56	0.19	1.98	1	0
	1	35	55.28	15.62	12.32	1.53	8.05	3.85	12.7	137	8.5	0	1	0	0.7	50	143	270	214	20.9	2.27	2.86	1	113.83	30	3	18.52	18.88	8.81	1.31	0.84	0.75	0.8	2.35	1	0
	Gender	Age	CRP	WBC	NEU	LYMF	NLR	RBC	HGB	PLT		varices	ascites	encephalopathy	creatinine	ALT	AST	GGTP	ALP	bilirubin	albumin	INR	mDF_32	mDF	MELD	CTP	CD3PD1	CD4PD1	CD8PD1	CD19PD1	CD3PDL1	CD4PDL1	CD8PDL1	CD19PDL1	ALD	non-survival
	0	32	2.33	4.51	2.81	1.42	1.98	4.21	12.4	233					0.8	22	24	10	77	0.5	3.88	0.9					13.09	9.23	19.89	1.66	2.83	4.03	1.85	1.06	0
	0	60	0.98	6.21	3.98	1.8	2.21	4.11	12.9	309					0.7	25	28	11	101	0.7	4.18	1					16.34	13.06	32.07	1.57	1.97	3.14	1.97	0.52	0
	0	72	1.3	5.23	3.41	1.6	2.13	4.23	12.5	333					0.6	24	23	9	87	0.9	3.99	1.1					43.26	30.32	43.08	3.8	2	1.83	0.89	0.4	0
	0	50	3.1	6.12	3.8	1.96	1.94	4.22	12.8	245					1	28	22	10	98	0.3	3.79	0.9					17.66	17.65	21.11	14.67	0.64	0.67	0.4	0.45	0
	0	37	1	5.46	2.98	1.44	2.07	4.31	12.3	301					0.8	30	27	12	111	0.5	4.12	1					7.01	6.55	16.33	0.35	0.21	0.34	0.18	0.07	0
	1	32	1.22	6.34	3.88	2.1	1.85	4.97	14.8	298					0.8	31	25	11	75	0.8	4.22	0.9					14.33	9.08	20.26	0.96	0.09	0.15	0.9	0.41	0
	0	36	2.12	6.11	3.75	1.6	2.34	4.31	12.9	255					0.7	28	23	9	99	0.6	3.9	0.9					11.8	8.82	11.28	1.02	0.06	0.1	0.32	0.22	0
	1	46	0.5	5.19	2.98	1.66	1.79	5.15	15.8	287					1	26	23	10	89	0.7	3.97	1					27.65	18.24	19.29	2.51	3.38	4.82	2.15	3.01	0
	0	28	1.1	4.78	2.88	1.32	2.18	4.81	13.1	317					0.9	29	26	10	102	0.9	4.23	1					25.49	19.72	24.59	2.91	2.86	3.16	2.88	1.52	0
	1	45	2.34	5.32	3.21	1.77	1.81	4.98	15.6	357					0.8	25	24	11	73	1	4.12	0.9					12.44	11.68	8.82	2.44	2.64	3	1.34	3.96	0
	1	47	3.1	6.18	3.89	1.58	2.46	5.31	14.9	288					1.1	21	20	12	91	0.8	4.05	1					30.66	21.79	27.41	15.61	4.7	5.2	1.24	10.03	0
	1	35	1.1	4.39	2.86	1.21	2.36	5.22	16.2	322					0.9	26	23	9	87	0.6	3.99	1.1					26.16	23.64	26.87	3.8	1.22	1.57	0.89	1.37	0
	1	33	2.15	4.99	2.99	1.18	2.53	5.23	15.9	349					0.7	28	25	13	102	0.6	3.86	0.9					28.82	33.7	22.05	11.9	2.72	3.54	1.56	3.78	0
	1	29	1.71	6.29	3.9	1.57	2.48	5.11	16.1	299					0.6	28	25	11	95	0.9	4.11	1					28.9	20.35	31.94	2.66	0.96	0.88	1.15	0.53	0
	1	33	2.23	7.11	4.56	2.1	2.17	5.31	16.3	300					0.7	30	26	9	93	0.5	4.09	1.1					29.94	28.08	24.28	2.57	1.38	1.91	0.71	0.42	0
	1	53	1	4.29	2.77	1.2	2.31	5.12	16.1	342					0.9	25	26	11	99	0.9	4.11	0.9					26.52	19.89	27.24	5.3	0.7	0.69	0.26	0.78	0
	1	47	1.98	5.11	3.16	1.6	1.97	5.41	15.8	279					0.8	28	26	12	78	0.6	3.99	0.9					34.21	30.99	31.48	20.65	3.05	4.24	1.04	4	0
	1	52	1.56	5.23	3.21	1.44	2.23	4.78	15.7	249					1	27	22	10	94	0.9	3.89	0.9					26.61	18.54	27.93	2.15	0.56	0.95	0.66	0.32	0
	1	33	3.32	4.99	3.21	1.46	2.2	4.99	16.2	314					0.6	22	28	9	102	0.5	4.02	1					15.97	11.61	20.56	1.37	1.37	1.18	1.62	0.23	0
	1	40	3.45	4.32	2.87	1.2	2.39	4.89	15.7	320					0.8	28	26	9	100	1	4.21	1					5.86	8.18	7.12	4.02	1.3	0.92	2.53	5.01	0
	0	56	1.97	5.66	3.49	1.52	2.3	5	13.1	269					0.9	26	28	10	96	0.7	4.23	1					17.46	14.2	20.59	3.52	1.56	1.86	0.9	0.78	0
	0	32	3.12	5.21	3.28	1.58	2.08	4.11	12.9	291					0.7	30	26	11	77	0.7	4.11	0.9					4.7	32.7	26.37	1.37	0.21	0.11	0.15	0.01	0
	1	51	1.67	4.87	2.99	1.33	2.25	5.33	15.6	311					0.9	25	22	11	75	0.5	4.23	0.9					5.44	25.5	22.54	0.97	0.13	0.13	0.09	0.15	0
	1	30	1.34	4.55	2.79	1.3	2.15	5.22	15.4	317					0.9	28	24	10	89	0.8	3.89	0.9					9.84	30.47	39.61	0.72	0.11	0.01	0.04	0.6	0
	1	49	2.21	6.29	3.82	1.91	2	4.99	15.9	322					0.7	29	22	9	92	0.8	4.22	0.9					38.14	41.27	27.14	1.82	0.1	0.33	0.09	0.01	0
